# Supplementary material for: Genome-Wide Identification of GLK Family Genes in Phoebe bournei and Their Transcriptional Analysis Under Abiotic Stresses
Source: Int J Mol Sci. 2025 Mar 7;26(6):2387. doi: 10.3390/ijms26062387 (PMC11942458; doi:10.3390/ijms26062387)
Supplement: Supplementary file 1 [file ijms-26-02387-s001.zip › Table S1.xlsx]

## Sheet: Sheet1
Table S1. Comparison of GLK gene families in different species
species	total number of GLK genes	distribution of subfamilies	expression (tissue/stress)
Phoebe bournei	61	A: 14, B: 10, C: 17, D: 5, E: 3, F: 4, G: 3	It was highly expressed in leaves and root bark. PbGLK25 and PbGLK30 were significantly up-regulated under drought and high temperature stress.
Arabidopsis thaliana	64	A: 20, B: 12, C: 10, D: 5, E: 4, F: 6, G: 1	It was highly expressed in leaves. AtGLK1 was significantly up-regulated under light stress.
Theobroma cacao	66	A: 14, B: 11, C: 13, D: 6, E: 5, F: 8, G: 1	It was highly expressed in the root bark and xylem. TcGLK2 was significantly up-regulated under shading stress.
