# Supplementary material for: Genome-Wide Identification of GLK Family Genes in Phoebe bournei and Their Transcriptional Analysis Under Abiotic Stresses
Source: Int J Mol Sci. 2025 Mar 7;26(6):2387. doi: 10.3390/ijms26062387 (PMC11942458; doi:10.3390/ijms26062387)
Supplement: Supplementary file 1 [file ijms-26-02387-s001.zip › Table S2.xlsx]

## Sheet: Sheet1
Table S2. The primers of PbGLK
Gene name	Sequence
PbGLK8-F	CCGAGGCTTGCTCTCAGG
PbGLK8-R	GAAATCCACGGCGCGAAC
PbGLK25-F	CTGCAACAGCTCGGTGGA
PbGLK25-R	GCGCTGATGTTGAAGCCG
PbGLK30-F	AGCTGGAGGCCGACAAAC
PbGLK30-R	AGGACGAGGGACCAGCAA
PbGLK31-F	TGCAAAAGCGGCTGCAAG
PbGLK31-R	CTGAGGCGCTGCTGTTCT
PbGLK44-F	GCCGATTCCGATGCCGTA
PbGLK44-R	GTTTCCCCCTGGCTGCAT
